# Supplementary material for: Utility of the Age Discrepancy between Frailty-Based Biological Age and Expected Life Age in Patients with Urological Cancers
Source: Cancers (Basel). 2022 Dec 17;14(24):6229. doi: 10.3390/cancers14246229 (PMC9776733; doi:10.3390/cancers14246229)
Supplement: Supplementary file 1 [file cancers-14-06229-s001.zip]

Archive with 2 entries (2 files):
- FDS calculator.xlsx
- Supplementary Files.pdf
