# Supplementary material for: Utility of the Age Discrepancy between Frailty-Based Biological Age and Expected Life Age in Patients with Urological Cancers
Source: Cancers (Basel). 2022 Dec 17;14(24):6229. doi: 10.3390/cancers14246229 (PMC9776733; doi:10.3390/cancers14246229)
Supplement: Supplementary file 1 [file cancers-14-06229-s001.zip › FDS calculator.xlsx]

## Sheet: FDS Calculator
FDS Calculator for postate cancer				FDS Calculator for non-postate cancer
				(Urothelial cancer, renal cancer, or healthy individuals)
Age	61	0.0109973		Age	78	0.00526396
Body mass index (kg/m2)	20.6	0.0267203		Male=1	1	1.4794
Male=1	1			Body mass index (kg/m2)	21.8	0.010465
Mean andgrip (kg)	31.9	0.00940631		Mean andgrip (kg)	26.8	-0.020913
The timed get-up-and-go test (sec.)	6.3	0.196032		The timed get-up-and-go test (sec.)	8.2	0.19932
Fatigue (yes=1)	0	-0.088037		Fatigue (yes=1)	0	0.0875642
Depression (yes=1)	0	0.0463819		Depression (yes=1)	0	0.200519
Serum albumin (g/dL)	4.2	-0.534335		Serum albumin (g/dL)	4	-0.903723
eGFR (ml/min/1.73m2)	88.1	0.0174521		eGFR (ml/min/1.73m2)	65.3	-0.0112115
Hemoglobin (g/dL)	11.7	-0.520415		Hemoglobin (g/dL)	9.9	-0.286761
		5.64177				6.86981
Frailty discriminant score (FDS)	1.60258			Frailty discriminant score (FDS)	2.87596
<0: nonfrail				<0: nonfrail
0-1: prefril				0-1: prefril
1-2: frail				1-2: frail
>2: severe frail				>2: severe frail
